# Supplementary material for: Survey on Parkinson’s Disease Diagnosis Impact: Patients, Caregivers and Health Care Professionals’ Perspectives
Source: J Clin Med. 2024 Jul 14;13(14):4118. doi: 10.3390/jcm13144118 (PMC11278167; doi:10.3390/jcm13144118)
Supplement: Supplementary file 1 [file jcm-13-04118-s001.zip]

Archive with 2 entries (2 files):
- Questionnaires, Figures S1, S2, S3, S4, S5, S6, S7 and S8.pdf
- Supplementary Table S1-resubmitted.pdf
